# Supplementary material for: The Distribution and Turnover of Bacterial Communities in the Root Zone of Seven Stipa Species Across an Arid and Semi-arid Steppe
Source: Front Microbiol. 2021 Dec 24;12:782621. doi: 10.3389/fmicb.2021.782621 (PMC8741278; doi:10.3389/fmicb.2021.782621)
Supplement: Supplementary file 2 [file Data_Sheet_2.xlsx]

## Sheet: Table S2
Table S2 | Stipa taxa root-zone soil physicochemical, element and plant index contents of 32 sample sites.
Stipa taxa	Sample	pH	SOM	SOC	TN	NH4+-N	NO3--N	AP	TK	AK	Mg	Fe	Cu	Zn	Mn	S	Ca	VS	CP	EE	CF	VC	SB
			g/kg	g/kg	g/kg	μg/g	μg/g	μg/g	mg/L	mg/kg	mg/L	mg/L	mg/L	mg/L	mg/L	mg/L	mg/L		%	%	%	%	g/per
		Soil physics and chemistry																plant variables
Sba	S1	6.49±0.01	38.76±4.24	22.48±0.06	2.46±0.29	40.21±4.75	0.69±0.01	11.27±0.12	155.20±0.29	55.91±0.40	27.60±0.07	99.54±0.07	0.1245±0.08	0.2347±0.02	2.88±0.08	4.71±0.08	46.20±0.01	2.32±0.10	9.67±1.15	3.27±0.09	24.00±0.59	60.00±4.35	3.73±0.26
	S2	6.42±0.01	35.36±2.11	20.51±0.09	3.38±0.28	53.00±2.72	1.26±0.01	22.84±0.41	162.90±0.12	68.66±0.17	26.50±0.07	105.20±0.09	0.1239±0.05	0.2853±0.01	3.218±0.01	4.96±0.03	52.80±0.05	2.44±0.31	8.66±0.55	3.37±0.29	26.90±0.55	65.00±2.53	2.14±0.14
	S3	6.88±0.05	37.00±1.25	23.04±0.05	1.11±0.25	22.49±2.57	0.79±0.06	20.67±0.17	155.30±0.17	28.26±0.10	23.01±0.09	74.85±0.03	0.0858±0.01	0.1646±0.08	1.852±0.03	3.42±0.07	55.85±0.09	2.79±0.08	10.60±1.55	3.11±1.17	24.00±0.17	80.00±3.8	1.4±0.16
	S4	6.06±0.02	29.31±1.46	17.00±0.09	1.38±0.13	25.89±2.21	6.65±1.10	14.97±0.04	171.90±0.19	82.25±0.55	17.78±0.05	68.17±0.07	0.0989±0.02	0.167±0.05	1.963±0.09	3.12±0.01	41.37±0.00	1.64±0.05	10.87±1.57	2.94±0.59	26.00±0.46	40.00±2.54	2.13±0.13
	S5	6.64±0.03	27.10±4.16	15.72±0.07	1.54±0.15	28.23±3.39	0.50±0.35	10.71±0.20	141.00±0.05	49.46±0.04	39.61±0.08	119.40±0.05	0.1543±0.06	0.308±0.01	3.431±0.09	3.33±0.07	120.60±0.04	1.96±0.29	9.34±1.15	3.30±0.47	23.30±0.41	76.67±2.17	3.35±0.22
	S6	7.32±0.02	27.96±2.45	22.28±0.06	1.77±0.27	31.29±2.52	1.12±0.70	18.99±0.08	147.70±0.19	48.87±0.18	29.20±0.02	92.55±0.04	0.1301±0.06	0.2069±0.06	2.256±0.06	4.28±0.04	56.53±0.06	2.35±0.19	9.62±2.65	3.35±0.69	23.50±0.32	78.33±2.50	5.25±0.28
Sgr	S7	6.49±0.03	22.86±2.42	16.00±0.78	2.70±0.15	42.87±4.35	1.44±0.15	19.62±0.17	153.90±0.06	68.03±0.44	28.98±0.04	98.96±0.01	0.1334±0.08	0.2175±0.05	2.723±0.09	0.81±0.08	47.70±0.04	1.18±0.44	9.75±1.95	3.34±0.27	26.20±0.31	40.00±2.65	1.67±0.15
	S8	6.26±0.03	21.86±2.56	13.00±0.05	2.26±0.26	36.44±4.17	0.99±0.02	21.21±0.13	162.20±0.02	77.21±0.67	20.62±0.01	76.55±0.01	0.1017±0.05	0.1714±0.01	2.211±0.03	3.30±0.01	40.62±0.08	2.24±0.27	10.17±1.34	3.36±0.72	27.30±0.28	43.33±3.54	0.58±0.26
	S9	6.65±0.04	14.74±2.45	8.55±0.02	0.62±0.12	15.23±3.26	4.08±2.82	18.60±0.01	166.00±0.11	69.08±0.57	10.90±0.04	40.76±0.08	0.0703±0.00	0.1191±0.07	1.013±0.05	2.82±0.07	27.82±0.08	1.85±0.02	9.33±1.59	3.12±0.32	24.10±0.25	60.00±2.74	3±0.12
	S10	6.46±0.01	15.14±1.54	8.78±0.51	0.80±0.27	17.46±2.15	1.53±0.01	15.80±0.04	149.00±0.27	80.59±1.19	14.05±0.01	54.91±0.08	0.0899±0.02	0.0445±0.03	1.282±0.05	1.80±0.00	29.24±0.02	1.67±0.09	7.00±1.27	2.85±0.44	27.00±0.27	40.00±2.24	3.02±0.25
	S11	6.53±0.05	17.69±3.16	10.26±0.12	1.25±0.25	23.32±3.45	0.77±0.01	17.68±0.06	158.80±0.21	81.97±0.75	18.55±0.05	69.07±0.06	0.0921±0.06	0.1584±0.06	1.806±0.00	3.10±0.06	33.40±0.09	1.82±0.39	9.35±0.86	3.2±0.58	27.50±0.21	65.00±2.74	3.2±0.31
	S12	6.88±0.03	22.08±4.62	12.02±0.42	2.18±0.36	36.47±2.71	0.45±0.01	11.35±0.15	132.40±0.18	81.72±0.60	15.34±0.01	60.03±0.05	0.0867±0.09	0.1132±0.04	1.532±0.03	2.15±0.00	29.03±0.09	2.16±0.62	8.82±1.31	3.09±0.21	25.70±0.26	66.67±0.91	2.97±0.24
	S13	7.44±0.05	12.47±2.45	7.23±0.27	0.97±0.06	20.26±1.65	0.55±0.02	21.35±0.16	163.80±0.17	69.59±0.79	33.28±0.01	99.74±0.07	0.1065±0.04	0.1667±0.09	2.904±0.06	1.17±0.07	38.74±0.07	1.76±0.14	10.01±1.75	3.44±0.48	27.51±0.17	36.67±1.49	3±0.27
	S14	7.29±0.05	13.79±1.12	8.00±0.14	0.80±0.10	18.22±3.72	6.22±0.80	21.59±0.13	139.20±0.15	60.73±1.22	24.57±0.01	78.25±0.05	0.0931±0.05	0.0981±0.07	2.248±0.08	2.45±0.07	129.00±0.06	1.61±0.29	7.81±1.11	2.73±0.35	27.7±0.25	30.00±2.36	3.76±0.14
	S15	8.18±0.05	29.45±3.21	17.08±0.12	1.92±0.15	33.20±2.17	5.88±0.37	24.03±0.24	154.90±0.12	57.8±0.37	22.48±0.06	79.99±0.06	0.1124±0.06	0.149±0.08	1.905±0.02	3.58±0.01	163.70±0.04	1.80±0.33	9.02±2.06	3.44±0.70	23.30±0.15	50.00±2.95	2.89±0.28
	S16	6.9±0.01	27.14±4.56	18.50±0.11	1.64±0.12	29.29±4.52	0.51±0.01	21.31±0.15	121.40±0.18	94.56±0.52	27.68±0.07	92.37±0.04	0.1243±0.05	0.2498±0.00	2.247±0.09	3.22±0.07	41.85±0.07	2.18±0.06	8.46±1.67	2.99±0.55	24.20±0.36	35.00±2.53	3±0.27
	S17	7.57±0.02	17.26±1.63	10.01±0.12	0.84±0.09	17.94±2.46	0.88±0.13	13.89±1.66	135.80±0.17	62.97±0.49	23.68±0.05	71.99±0.07	0.1043±0.08	0.1817±0.08	1.787±0.00	2.38±0.09	35.37±0.00	2.22±0.21	7.55±0.48	3.17±0.49	24.03±0.12	55.00±2.31	3.55±0.12
Skr	S18	7.88±0.02	14.76±2.71	8.56±0.73	0.97±0.07	20.65±3.13	1.19±0.16	5.62±0.09	139.20±0.1	59.51±0.49	24.57±0.08	78.25±0.07	0.0931±0.04	0.0981±0.03	2.248±0.07	2.45±0.04	129.00±0.00	2.32±0.49	12.83±3.79	2.76±0.61	24.90±0.11	35.00±2.53	1.64±0.09
	S19	7.45±0.03	22.03±3.59	12.78±0.16	0.96±0.09	19.84±4.17	0.47±0.01	17.35±0.22	142.50±0.03	59.72±0.33	28.35±0.01	88.85±0.06	0.0989±0.01	0.1234±0.07	1.855±0.08	2.06±0.06	48.81±0.02	2.04±0.71	11.67±1.65	3.10±0.67	26.30±0.33	35.00±2.74	2.87±0.17
	S20	7.74±0.02	27.14±3.65	18.5±0.38	1.99±0.26	32.39±3.73	1.76±0.04	22.68±0.30	118.80±0.31	95.70±0.47	16.50±0.08	53.38±0.08	0.0823±0.07	0.1072±0.06	1.389±0.09	2.63±0.05	30.31±0.00	1.84±0.01	8.40±0.86	2.87±0.50	24.60±0.42	30.00±2.53	1.02±0.16
	S21	6.75±0.03	13.52±2.11	7.84±0.04	0.87±0.06	18.18±3.16	3.59±1.54	18.56±0.08	145.30±0.38	72.81±0.50	26.90±0.06	73.99±0.05	0.1107±0.08	0.2774±0.05	1.854±0.08	2.23±0.01	45.17±0.00	1.97±0.05	10.88±1.34	3.46±0.63	25.20±0.45	45.00±2.19	1.2±0.07
	S22	8.46±0.01	15.52±2.98	9.00±0.08	1.14±0.10	21.89±3.15	0.67±0.11	23.01±0.49	160.30±0.18	88.33±1.58	38.32±0.03	115.90±0.02	0.1355±0.07	0.3509±0.07	2.916±0.07	5.36±0.02	111.00±0.07	1.86±0.10	11.47±1.48	2.59±0.17	23.60±0.38	40.00±2.65	0.9±0.13
	S23	7.75±0.04	20.56±3.31	7.96±0.03	0.49±0.04	13.91±1.68	2.58±1.13	11.87±0.61	152.70±0.04	95.91±0.96	26.32±0.08	82.26±0.07	0.1015±0.08	0.1112±0.01	2.015±0.07	1.44±0.07	48.30±0.00	1.93±0.50	10.45±1.67	3.50±0.43	23.40±0.12	40.00±2.59	0.64±0.06
	S24	7.25±0.05	14.16±1.48	8.82±0.11	0.42±0.06	12.85±2.64	0.31±0.01	26.78±0.25	165.10±0.09	99.21±1.10	11.84±0.09	49.00±0.07	0.0558±0.04	0.0316±0.06	1.177±0.08	0.94±0.04	30.15±0.08	2.29±0.20	8.11±0.91	3.37±0.61	26.40±0.25	10.00±2.17	0.95±0.09
	S25	7.48±0.01	18.60±3.32	9.24±0.04	0.53±0.06	14.13±1.72	0.82±0.01	24.42±0.26	167.90±0.11	87.08±1.26	17.93±0.08	60.05±0.07	0.0679±0.07	0.0412±0.07	1.285±0.08	1.15±0.08	26.62±0.02	1.94±0.36	10.35±2.65	2.80±0.13	25.50±0.27	20.00±2.21	0.74±0.06
Sgl	S26	7.99±0.05	7.86±1.43	4.94±0.12	0.17±0.02	9.44±1.57	0.36±0.01	22.23±0.16	147.30±0.07	77.41±0.70	8.57±0.05	29.89±0.07	0.062±0.00	0.0132±0.09	1.388±0.04	0.92±0.08	18.57±0.06	2.26±0.46	11.14±0.28	3.19±0.11	26.00±1.38	14.00±2.16	0.96±0.11
Skl	S27	8.21±0.03	12.02±1.62	5.50±0.40	0.22±0.04	10.41±2.24	0.54±0.44	25.58±0.42	155.40±0.14	69.85±0.75	17.97±0.02	54.32±0.05	0.078±0.04	0.0766±0.07	1.187±0.08	1.30±0.03	42.41±0.08	1.74±0.39	10.58±0.55	2.85±0.22	23.90±1.04	10.00±2.07	0.72±0.09
Sbr	S28	7.95±0.09	12.18±2.75	4.76±0.06	0.80±0.08	18.27±2.49	1.00±0.28	23.84±0.51	149.70±0.07	77.46±0.59	36.98±0.04	104.60±0.05	0.1423±0.07	0.1688±0.07	2.637±0.05	2.08±0.02	55.25±0.05	2.05±0.33	11.31±1.66	3.42±0.67	27.00±0.56	23.33±2.06	0.84±0.02
	S29	8.07±0.02	13.70±2.56	10.42±0.53	0.39±0.01	12.49±1.51	0.64±0.01	30.15±0.32	126.70±0.05	81.15±1.48	37.52±0.07	106.40±0.07	0.123±0.06	0.2332±0.07	2.807±0.05	3.39±0.07	149.40±0.04	2.11±0.11	8.20±1.17	2.85±0.46	27.20±0.32	31.67±2.24	1.22±0.12
	S30	7.92±0.03	10.68±1.69	6.02±0.12	0.25±0.01	10.77±2.28	0.76±0.03	30.40±0.18	141.80±0.19	49.96±0.29	27.96±0.08	83.39±0.04	0.095±0.07	0.0968±0.09	2.14±0.01	1.42±0.04	60.04±0.04	2.02±0.84	9.08±1.35	3.16±0.24	23.00±0.49	27.50±3.61	0.49±0.05
Stg	S31	7.88±0.02	10.82±2.36	7.06±0.46	0.31±0.04	11.36±2.61	0.95±0.03	28.03±0.25	152.20±0.24	61.87±0.55	34.36±0.09	101.80±0.06	0.1127±0.06	0.1598±0.05	2.313±0.05	1.59±0.00	66.10±0.05	1.32±0.99	5.88±0.46	3.04±0.59	27.60±0.51	16.67±0.91	0.29±0.07
	S32	8.74±0.02	7.94±0.97	5.54±0.03	0.27±0.03	10.72±2.27	0.41±0.01	21.75±0.52	162.60±0.16	64.45±0.64	42.81±0.06	115.80±0.06	0.1511±0.08	0.3342±0.09	2.963±0.02	2.00±0.05	62.95±0.01	0.84±0.57	8.92±2.00	2.61±0.22	25.50±0.27	16.67±2.04	0.31±0.03
Notes SOC: soil organic carbon; TN: total nitrogen; TK: total kalium; NO3--N: nitrate nitrogen; NH4+-N:ammonium; AP: alkaline and neutral olsen-phosphorus; AK: available potassium; Fe: iron element; Cu: copper element; Zn: zinc element; Mn:manganese element; Ca: calcium element; S：sulfur element; Mg:Magnesium element; VS：Shannon-Wiener index of plot; CP: crude protein; EE: crude fat; CF：crude fib…

## Sheet: Table S4
Table S4 | Sequence characteristics obtained in the root-zone soil of Stipa taxa. In the table the raw read and after processing read counts are presented as well as three α diversity indices.
Sample\Info	Mean raw reads	Mean high quality reads	non-bacteria sequences(%)	Base_num	Mean_length	OUT number	Chao	Simpson	Shannon
S1_1	36078	25395	0.00393778	15091248	418	2372	3661.54	0.0047	0.837
S1_2	50686	31280	0	21219311	419	2192	3285.4	0.0054	0.8281
S1_3	48426	29107	0.0103068	20300400	419	2291	3456.48	0.0044	0.8382
S2_1	43351	26888	0.00371913	18226213	420	1907	2813.43	0.0061	0.8236
S2_2	41658	27282	0.00366542	17511189	420	2169	3289.61	0.005	0.8281
S2_3	46098	27532	0.00363214	19392311	421	2068	3129.98	0.0046	0.8322
S3_1	45671	28131	0	19101254	418	2290	3571.36	0.0045	0.838
S3_2	36022	22903	0.00436624	15098088	419	2268	3567.79	0.0059	0.828
S3_3	37724	24437	0	15840979	420	1812	2732.72	0.0052	0.8248
S4_1	42036	28251	0.0141588	17632434	419	2513	3870.86	0.0061	0.8401
S4_2	42682	25449	0.0157177	17842457	418	2550	3978.07	0.0032	0.8548
S4_3	39748	25118	0.019906	16535154	416	2644	4022.9	0.0034	0.8547
S5_1	53069	36659	0.00272784	22218489	419	2265	3558.88	0.0038	0.8378
S5_2	51541	34570	0.00289268	21580526	419	2327	3618.15	0.0039	0.8364
S5_3	35164	21831	0	14709499	418	2285	3446.29	0.0037	0.838
S6_1	48271	32668	0.0030611	20225391	419	2325	3541.86	0.0041	0.8384
S6_2	41986	30049	0	17605186	419	2193	3348.12	0.0049	0.8262
S6_3	45298	27105	0.0184468	18907952	417	2263	3538.18	0.0056	0.8248
S7_1	41032	25274	0.00791327	17225164	420	2404	3600.59	0.0033	0.8484
S7_2	40604	26414	0	17055113	420	2266	3681.34	0.004	0.8366
S7_3	43093	28266	0.00353782	18103735	420	2298	3398.98	0.0033	0.8509
S8_1	50131	27937	0.0178974	20913276	417	2315	3588.22	0.0046	0.8338
S8_2	72022	54775	0.0529439	30054243	417	2204	3433.39	0.0047	0.8315
S8_3	30010	18372	0.0326584	12568882	419	2163	3331.19	0.0053	0.8266
S9_1	45398	28940	0.0449205	18871030	416	2204	3454.52	0.006	0.8187
S9_2	73109	54228	0.0055322	30475414	417	2043	3091.91	0.007	0.8055
S9_3	74409	55570	0.0107972	30891552	415	2126	3351.91	0.0076	0.803
S10_1	69928	55261	0.00180959	29099147	416	2067	3108.88	0.0057	0.8183
S10_2	56408	45053	0	23616164	419	2049	3093.68	0.0052	0.8245
S10_3	48858	34786	0	20432942	418	2235	3554.38	0.0049	0.8252
S11_1	61779	37163	0.00807255	25740259	417	2336	3726.77	0.0043	0.8335
S11_2	69166	50509	0	28857815	417	2363	3611.82	0.005	0.8284
S11_3	74646	60776	0.00164539	31158259	417	2371	3503.73	0.0043	0.8389
S12_1	47508	31387	0.0414184	19863315	418	2270	3590.71	0.0046	0.8312
S12_2	48682	28692	0	20321117	417	2137	3412.49	0.0055	0.8226
S12_3	53999	45570	0.0087777	22527429	417	2072	3319.96	0.0057	0.8189
S13_1	57672	30949	0.0840092	24166202	419	2149	3273.76	0.0052	0.8332
S13_2	30829	19634	0.0713049	12916025	419	2261	3357.34	0.0039	0.8435
S13_3	80229	49514	0.0989619	33645297	419	2398	3533.99	0.0034	0.849
S14_1	30444	17865	0	12650094	416	2291	3568.08	0.0045	0.8288
S14_2	73751	52407	0.00572443	30797890	418	2157	3399.93	0.0042	0.8342
S14_3	61214	37683	0.00530743	25535115	417	2330	3786.82	0.0043	0.8326
S15_1	58975	36941	0.00270702	24758479	420	2315	3596.51	0.0042	0.8347
S15_2	73674	49315	0.0101389	30973868	420	2473	3869.95	0.0034	0.844
S15_3	30390	19975	0.00500626	12754382	420	2462	3709.5	0.0033	0.8485
S16_1	42641	25800	0.0232558	17803011	418	2403	3840.57	0.0043	0.8346
S16_2	55132	36035	0.0194256	23013822	417	2403	3626.89	0.0037	0.8447
S16_3	49377	28835	0.013872	20639387	418	2316	3704.13	0.0047	0.8301
S17_1	68767	53112	0.00376563	28778335	418	2190	3502.38	0.0089	0.8035
S17_2	51557	32621	0.00613102	21589721	419	2641	3921.04	0.0031	0.8564
S17_3	51934	31971	0.00625567	21718180	418	2627	3916.75	0.0047	0.8477
S18_1	68913	49732	0.0140754	28865709	419	2393	3923.05	0.0037	0.839
S18_2	91585	65568	0.0122011	38271146	418	2462	3895.46	0.0036	0.8431
S18_3	71209	52595	0.0209145	29889998	420	2312	3495.58	0.005	0.8288
S19_1	45353	30946	0.0129257	19029422	420	2625	3928.39	0.0026	0.863
S19_2	46194	28782	0	19300968	418	2458	3887.68	0.0034	0.8508
S19_3	44168	29082	0.00687711	18524590	419	2546	4026.92	0.0028	0.856
S20_1	38870	24478	0.0245118	16207907	417	2617	4052.05	0.0034	0.8486
S20_2	64818	48220	0.0269598	27011096	417	2336	3870.58	0.0047	0.8307
S20_3	51114	33708	0.0266999	21394666	419	2656	4242.07	0.0034	0.8488
S21_1	56120	33828	0.0206929	23419258	417	2159	3434.4	0.0059	0.8201
S21_2	46139	31235	0.0352169	19340683	419	2677	4162	0.004	0.8465
S21_3	47385	29685	0.0437932	19897001	420	2860	4447.14	0.0028	0.8597
S22_1	40349	25841	0.181882	16895729	419	2761	4361.85	0.0029	0.8571
S22_2	37813	25688	0.0467144	15818330	418	2869	4276.13	0.0026	0.8648
S22_3	40614	26944	0.0334026	17010412	419	2739	4245.18	0.0024	0.8641
S23_1	35937	21501	0.0558114	14998090	417	2328	3604.98	0.0051	0.8356
S23_2	34102	21705	0.00460723	14209601	417	2359	3553.48	0.0041	0.8424
S23_3	50841	33515	0	21308625	419	2334	3646.48	0.007	0.8226
S24_1	43206	28371	0.00352473	18050266	418	2070	3191.78	0.0061	0.8276
S24_2	36665	24556	0.00407232	15361731	419	2256	3452.54	0.0044	0.8349
S24_3	38569	27816	0.00719011	16106500	418	2445	3725.26	0.005	0.8366
S25_1	41544	32787	0.00304999	17511452	422	2146	3335.9	0.0046	0.8358
S25_2	39905	28224	0	16730326	419	2285	3360.01	0.003	0.8556
S25_3	40359	30404	0.00328904	16947229	420	2301	3518.2	0.0038	0.8451
S26_1	39359	30379	0.0164587	16508347	419	2527	3789.69	0.0038	0.8468
S26_2	42960	33337	0.0209977	18002534	419	2357	3601.02	0.0053	0.8272
S26_3	30491	22720	0.00440141	12783531	419	2570	3767	0.0033	0.8497
S27_1	34923	28962	0	14593592	418	2614	3809.46	0.003	0.8644
S27_2	34216	28553	0.014009	14293466	418	2609	3780	0.0028	0.8651
S27_3	37943	28352	0.0105813	15853352	418	2624	3859.82	0.0035	0.857
S28_1	48350	30374	0.00987687	20213329	418	2166	3213.99	0.0061	0.8325
S28_2	64749	47690	0.00209688	27072959	418	2130	3091.74	0.004	0.84
S28_3	48660	30666	0.0130438	20336751	418	2015	3141.55	0.0067	0.8211
S29_1	42913	26692	0.123633	17887138	417	2350	3510.81	0.0064	0.8296
S29_2	46587	29999	0.0400013	19478576	418	2112	3241.42	0.0113	0.7917
S29_3	37160	20716	0.0530991	15503288	417	2240	3402.5	0.0044	0.8338
S30_1	51295	32505	0.027688	21419356	418	2273	3369.08	0.0036	0.8441
S30_2	41603	28245	0.00354045	17371447	418	2116	3391.92	0.004	0.8363
S30_3	42516	25939	0	17761442	418	2118	3353.08	0.0049	0.8302
S31_1	42443	29031	0.0447797	17739202	418	2723	4053.19	0.0022	0.8731
S31_2	36856	28194	0.0532028	15424065	418	2586	3739.14	0.0022	0.8701
S31_3	55109	33453	0.0119571	22975436	417	2644	3971.5	0.0025	0.8664
S32_1	55981	36114	0.0221521	23360588	417	2603	3752.23	0.0025	0.8689
S32_2	37609	27272	0.0330009	15737769	418	2561	3620.69	0.0029	0.8648
S32_3	39333	30176	0.0497084	16358598	416	2540	3890.7	0.0091	0.8343
Average	48601.1	32821.5		2.03263e+07	418.271	2349.43	3602.93	0.00450104	0.838496
SUM	4665705	3150865

## Sheet: Table S6
Table S6| Differences in relative abundance of dominate bacterial phyla and genus among seven Stipa taxa
level	taxa	Sba	Sgr	Skr	Sgl	Skl	Sbr	Stg
Relative abundance at phylum level	Actinobacteria	28.34±4.26cd	39.96±4.49ab	33.36±5.34bc	22.85±0.22d	28.52±1.07cd	45.35±3.09a	33.93±0.97bc
	Proteobacteria	24.06±4.66a	19.52±4.69ab	17.52±2.7b	17.59±0.6b	19.87±1.74ab	15.7±1.49b	20.06±0.55ab
	Acidobacteria	21.43±4.55bc	16.35±4.8cd	22.65±4.92bc	32.81±1.2a	24.1±0.83b	10.73±1.43d	16.59±0.58cd
	Chloroflexi	8.17±1.2d	9.73±0.94cd	11.79±2.06bc	11.63±0.95bc	12.51±1.8ab	14.79±1.5a	13.67±1.75ab
	Gemmatimonadetes	3.33±0.81b	3.61±1.04b	3.91±1.46ab	3.99±0.25ab	5.44±0.4a	3.5±1.09b	3.85±0.77ab
	Bacteroidetes	2.9±0.59ab	1.86±0.65cd	2.26±0.39bc	2.19±0.35bc	3.72±0.36a	1.28±0.26d	3.45±1.28a
	Verrucomicrobia	3.81±3.05a	2±1.11ab	1.34±0.69b	0.81±0.08b	0.78±0.11b	0.21±0.1b	1.78±0.79ab
	Rokubacteria	2.98±0.42a	1.9±0.73b	1.8±0.95bc	1.52±0.25bc	0.7±0.09c	0.74±0.45c	1.45±0.15bc
	Firmicutes	1.23±0.87b	1.9±1.46b	1.58±1.44b	1.99±0.17b	1.13±0.32b	4.66±0.1a	0.53±0.34b
	Planctomycetes	0.83±0.15ab	0.74±0.22b	0.82±0.33ab	0.76±0.12b	0.64±0.06b	0.68±0.43b	1.21±0.54a
	Patescibacteria	1.02±0.19ab	0.62±0.34bcd	0.83±0.3abc	1.26±0.19a	0.4±0.15cd	0.36±0.05d	0.78±0.31bcd
Relative abundance at genus level	RB41	10.15±2.94b	6.70±3.25bc	10.86±3.06ab	15.27±1.55a	9.25±0.04b	3.66±0.71c	6.76±1.13bc
	Subgroup_6	6.08±1.67c	5.85±1.92c	7.59±1.60c	13.04±0.75a	10.34±0.46b	4.66±0.78c	6.42±1.05c
	Rubrobacter	1.89±0.61c	4.12±1.66bc	5.21±2.46b	3.76±0.57bc	3.51±0.23bc	10.20±2.58a	4.45±0.46bc
	norank_f__67-14	3.98±0.85abc	5.81±1.20a	3.79±1.18bc	1.3±0.13d	1.37±0.32d	5.09±1.39ab	2.91±1.06cd
	norank_f__norank_o__norank_c__Actinobacteria	2.65±0.41	3.48±1.18	3.17±0.91	1.66±0.02	3.46±1.07	3.29±0.98	4.90±2.16
	norank_f__norank_o__Gaiellales	3.83±1.09a	4.51±1.50a	2.95±1.08ab	1.18±0.14b	1.05±0.29b	4.04±1.83a	3.47±0.58a
	norank_f__JG30-KF-CM45	0.73±0.10e	1.44±0.44de	2.22±0.64cd	1.79±0.18d	2.9±0.39bc	4.45±1.33a	3.52±0.23b
	norank_f__norank_o__norank_c__KD4-96	2.63±0.52	3.13±0.59	3.00±1.32	1.81±0.29	1.5±0.67	2.85±0.78	1.76±0.26
	norank_f__Gemmatimonadaceae	2.25±0.45	2.56±0.64	2.23±0.72	2.08±0.14	2.01±0.1	2.61±1.01	1.93±0.32
	norank_f__norank_o__norank_c__TK10	1.45±0.43	1.53±0.43	1.80±0.42	1.94±0.25	1.96±0.17	2.10±0.29	2.19±0.16
	Sphingomonas	3.97±1.68a	1.34±0.57b	2.05±1.9ab	1.54±0.36b	0.86±0.15b	0.91±0.28b	1.05±0.47b
	norank_f__norank_o__Rokubacteriales	2.98±0.42a	1.90±0.73ab	1.80±0.95ab	1.52±0.25b	0.7±0.09b	0.74±0.45b	1.45±0.15b
	norank_f__norank_o__IMCC26256	1.18±0.25c	1.15±0.30c	1.24±0.29c	1.86±0.09b	2.41±0.18a	0.91±0.32c	1.91±0.32b
	norank_f__Roseiflexaceae	0.84±0.41c	1.09±0.32bc	1.27±0.47bc	2.38±0.8a	1.74±0.22b	1.36±0.49bc	1.41±0.14bc
	unclassified_f__Micromonosporaceae	1.16±0.43	1.66±0.75	1.75±0.67	0.84±0.07	1.4±0.4	1.65±0.28	1.40±0.22
	Bacillus	1.02±0.85b	1.28±1.09b	1.14±1.22b	1.61±0.09b	0.65±0.16b	3.45±0.24a	0.34±0.16b
	norank_f__Xanthobacteraceae	2.10±0.33ab	2.94±1.17a	1.17±0.25bc	0.5±0.07c	0.74±0.09c	1.07±0.31bc	0.84±0.10bc
	Gaiella	2.00±0.34a	1.99±0.52a	1.07±0.26bc	0.37±0.06d	0.46±0.09cd	1.58±0.37ab	1.07±0.24bc
	Solirubrobacter	1.01±0.14b	1.89±0.54a	1.37±0.51ab	0.53±0.04b	0.62±0.15b	2.09±0.70a	0.97±0.30b
	Microvirga	0.38±0.13c	0.94±0.59bc	0.89±0.63bc	1.29±0.07abc	1.93±0.45a	1.45±0.5ab	1.08±0.04abc
	Candidatus_Udaeobacter	3.23±2.87a	1.62±0.94ab	0.93±0.56ab	0.28±0.06b	0.22±0.03b	0.10±0.03b	1.21±0.64ab
	Ellin6055	1.10±0.24a	0.56±0.16b	1.29±0.35a	1.27±0.28a	1.25±0.31a	0.69±0.22b	1.39±0.20a
	Arthrobacter	0.19±0.07e	0.63±0.38de	0.81±0.38cd	1.63±0.08b	2.39±0.48a	1.31±0.37bc	0.38±0.22de
	unclassified_c__Actinobacteria	0.66±0.19c	0.78±0.12bc	0.90±0.17abc	0.68±0.07c	1.14±0.14a	0.96±0.04ab	1.01±0.13ab
	Bradyrhizobium	1.60±0.36ab	1.74±0.81a	0.78±0.20bc	0.5±0.07c	0.12±0.14c	0.66±0.31c	0.36±0.10c
	norank_f__norank_o__norank_c__Gitt-GS-136	0.54±0.22b	0.66±0.38b	1.07±0.48ab	0.68±0.02b	0.53±0.05b	1.47±0.47a	0.79±0.03b
	norank_f__norank_o__Subgroup_7	1.24±0.17	0.75±0.53	1.12±0.57	0.73±0.14	0.9±0.09	0.38±0.10	0.59±0.39
	Bryobacter	0.41±0.12c	0.44±0.19c	0.69±0.19c	0.95±0.04b	1.32±0.26a	0.54±0.08c	1.00±0.11b
	Mycobacterium	0.90±0.41	1.65±1.25	0.64±0.30	0.38±0.04	0.15±0.26	0.62±0.27	0.39±0.23
	norank_f__TRA3-20	0.41±0.14c	0.29±0.21c	0.67±0.30c	0.61±0.07c	1.04±0.18b	0.32±0.07c	1.07±0.36a
	norank_f__norank_o__Microtrichales	1.01±0.62	0.69±0.42	0.66±0.25	0.19±0.07	0.29±0.18	0.76±0.23	0.68±0.17
	Blastococcus	0.21±0.15b	0.39±0.24b	0.49±0.24b	0.26±0.05b	0.96±0.38a	1.04±0.50a	0.63±0.10ab
	norank_f__norank_o__Rhizobiales	0.20±0.09d	0.17±0.05d	0.31±0.09cd	0.36±0.05cd	0.98±0.06b	0.54±0.22c	1.32±0.55a
	Gemmatirosa	0.15±0.11c	0.20±0.13c	0.58±0.49bc	0.95±0.12ab	1.1±0.25a	0.31±0.10c	0.52±0.07bc
	unclassified_f__Gemmatimonadaceae	0.33±0.20b	0.29±0.23b	0.40±0.21b	0.38±0.04b	1.07±0.09a	0.21±0.08b	0.55±0.05b
	Lechevalieria	0.10±0.04c	0.20±0.14bc	0.24±0.12bc	0.35±0.12b	1.25±1.58a	0.30±0.10b	0.38±0.03b
	norank_f__Polyangiaceae	0.04±0.03b	0.05±0.03b	0.09±0.07b	0.09±0.01b	0.14±0.04b	0.05±0.03b	1.62±1.88a
Notes: Data shown are means±SD. Different lowercases represent significant difference at p<0.05 level. S. baicalensis (Sba), S. grandis (Sgr), S. krylovii (Skr), S. glareosa (Sgl), S. klemenzii (Skl), S. breviflora (Sbr), and S. gobica (Stg).
